# Supplementary material for: A new concept for the genesis of felsic magma: the separation of slab-derived supercritical liquid
Source: Sci Rep. 2020 May 26;10:8698. doi: 10.1038/s41598-020-65641-6 (PMC7251093; doi:10.1038/s41598-020-65641-6)
Supplement: Supplementary file 2 — Supplementary information2. [file 41598_2020_65641_MOESM2_ESM.xlsx]

## Sheet: Table S1
Table S1. Results of Ar/Ar dating of the dacite and andesite from the Rishiri Volcano.
Type: Dacite, Sample No.: OS-2
Relative Abundances		36Ar [fA]	%1s	37Ar [fA]	%1s	38Ar [fA]	%1s	39Ar [fA]	%1s	40Ar [fA]	%1s	40(r)/39(k)	± 2s	Age	± 2s	40Ar(r)	39Ar(k)	K/Ca	± 2s
														(ka)		(%)	(%)
18E17585	1.8	0.11781	0.594551	5.15162	0.49054	0.123418	7.44942	6.38793	0.182683	34.0287	0.122284	-0.0589199	0.0661384	-28.4892	31.9798	-1.10548	1.2584	0.532918	0.0055795
18E17587	1.9	0.055276	1.01713	3.37203	0.684621	0.072715	13.0589	4.17351	0.27581	16.4382	0.2447	0.0889818	0.0819654	43.024	39.631	2.25799	0.822168	0.531928	0.00785279	40(r)/39(k)	± 2s	Plateau Age	± 2s	MSWD	39Ar(k)	K/Ca	± 2s
18E17588	2	0.0557765	0.994175	3.53605	0.652098	0.0676777	12.8105	4.50814	0.246216	16.321	0.249289	0.0263607	0.0749452	12.7459	36.2373	0.72776	0.888102	0.547935	0.00763905			(ka)			(%,n)
18E17590	2.2	0.0418308	1.25957	3.36474	0.754743	0.0469111	20.3501	4.37278	0.267892	12.6107	0.323782	0.118013	0.0736645	57.0611	35.6172	4.09011	0.861444	0.558546	0.00894702	0.0734422	0.00279468	35.5105	1.35257	0.89718	93.1281	0.530996	0.0524533
18E17591	2.4	0.0406657	1.27636	3.65118	0.678049	0.0801414	12.2488	4.79877	0.241045	12.0817	0.342034	0.0737895	0.0662417	35.6784	32.0286	2.92944	0.94537	0.564876	0.00813037		0.0380527		0.0380894	0.595354	22
18E17593	2.7	0.0401989	1.26707	4.27142	0.578649	0.0777895	11.618	5.71354	0.195142	12.0014	0.338576	0.0806115	0.0546046	38.9769	26.4019	3.83585	1.12559	0.574901	0.00702183		Full External Error		1.57229	1.61721	2σ Confidence Limit
18E17594	3	0.0437777	1.181	5.41089	0.469524	0.0945429	10.3853	7.38412	0.172376	12.966	0.319732	0.0619799	0.0429014	29.9683	20.7434	3.52808	1.45472	0.586536	0.00586764		Analytical Error		1.35126	1	Error Magnification
18E17596	3.5	0.0584258	0.945044	8.42366	0.34501	0.152091	6.08911	11.885	0.122568	17.3339	0.237889	0.061843	0.0283367	29.9021	13.7012	4.23834	2.34145	0.606413	0.00444082
18E17597	4	0.0540095	1.06427	9.35403	0.327416	0.158478	6.18714	13.4526	0.108909	16.4095	0.247231	0.0883995	0.0259787	42.7425	12.5609	7.24378	2.6503	0.618131	0.00426597
18E17599	4.5	0.06017	0.93331	12.8109	0.287082	0.222487	4.26486	18.7844	0.0951167	18.1433	0.227327	0.0732297	0.0182185	35.4077	8.80883	7.57838	3.70076	0.630224	0.00381213
18E17600	5	0.0514586	1.10643	12.9266	0.286234	0.232142	4.12321	19.2305	0.0895944	15.6488	0.261564	0.0761427	0.0180202	36.8162	8.71294	9.35297	3.78868	0.63942	0.00383576
18E17601	5.6	0.0594124	0.870079	16.2374	0.265153	0.292097	3.20871	24.6682	0.0805107	17.7839	0.229932	0.0612166	0.0128314	29.5992	6.20413	8.48784	4.86002	0.652991	0.0036191
18E17603	6.2	0.0574459	0.999295	18.926	0.252629	0.351623	2.63299	29.0983	0.0796445	17.6269	0.232144	0.0737675	0.0120041	35.6678	5.8041	12.1724	5.73285	0.660841	0.00350108
18E17604	6.8	0.0590119	0.939593	21.7005	0.24441	0.400713	2.42168	33.5488	0.0748035	18.0922	0.226088	0.0705858	0.0100776	34.1294	4.87262	13.0835	6.60968	0.6645	0.00339706
18E17606	7.4	0.0514124	1.0971	21.2503	0.245345	0.386824	2.48143	32.8746	0.0762696	15.7762	0.259598	0.068811	0.0104517	33.2713	5.05354	14.333	6.47687	0.664942	0.00341696
18E17607	8.2	0.051548	1.0887	22.1943	0.24858	0.410038	2.20333	34.1918	0.0747139	16.034	0.256096	0.0747142	0.0100036	36.1255	4.83686	15.9258	6.73636	0.662167	0.00343764
18E17609	9.1	0.0597079	0.904856	28.8814	0.237453	0.520698	1.82229	43.2973	0.0710302	18.7458	0.213331	0.0781622	0.00761378	37.7926	3.68134	18.0454	8.53019	0.644354	0.00319416
18E17610	10.1	0.0547817	0.959343	29.0975	0.237859	0.505522	1.91574	41.5609	0.0718818	17.1279	0.240707	0.0779655	0.00774425	37.6976	3.74443	18.9098	8.18793	0.613907	0.00305103
18E17612	11.2	0.0529989	0.966734	29.9767	0.237585	0.482592	1.93153	39.781	0.0720895	16.379	0.248193	0.0776632	0.0078947	37.5514	3.81717	18.8536	7.837	0.570361	0.00283231
18E17613	12.3	0.0555167	1.01806	30.3092	0.236995	0.447497	2.18062	36.3919	0.074641	16.455	0.247177	0.0673226	0.00946123	32.5516	4.57462	14.8811	7.16896	0.516019	0.00256445
18E17615	13.5	0.0479616	1.07387	26.0954	0.240715	0.337171	2.73225	27.7585	0.0789046	13.9068	0.298262	0.0649418	0.0113823	31.4005	5.50346	12.9548	5.46787	0.457128	0.00231611
18E17616	14.8	0.0444323	1.13448	22.6071	0.249484	0.251771	3.95364	20.8278	0.087049	12.9198	0.315839	0.0760658	0.0148511	36.779	7.18067	12.2539	4.10228	0.395881	0.00209227
18E17618	15.9	0.0397196	1.26038	18.5478	0.254386	0.18676	4.93363	14.4183	0.103438	11.411	0.359207	0.0795921	0.0213212	38.484	10.309	10.0485	2.83947	0.333988	0.00183456
18E17619	17	0.0373107	1.33615	15.6282	0.261958	0.130805	7.05771	10.0048	0.137	10.8439	0.379566	0.106136	0.0306188	51.3184	14.8044	9.78257	1.96996	0.275001	0.00162627
18E17621	18.2	0.0349626	1.3159	12.9849	0.292795	0.0928869	9.86439	6.79465	0.175975	9.94312	0.411764	0.095009	0.0418583	45.9383	20.2388	6.48448	1.33757	0.224731	0.00153591
18E17622	20.3	0.0496538	1.08222	14.7799	0.273273	0.0965671	9.58733	6.44146	0.200703	14.3579	0.281842	0.134015	0.0509702	64.7979	24.6443	6.00351	1.26773	0.187129	0.00126962
18E17624	22.3	0.0610683	0.947519	14.7269	0.269112	0.0893216	10.5333	5.27721	0.209828	17.1667	0.234282	0.0558843	0.0667055	27.021	32.253	1.71485	1.03827	0.153809	0.00105046
Type: Andesite, Sample No.: YM-12
Relative Abundances		36Ar [fA]	%1s	37Ar [fA]	%1s	38Ar [fA]	%1s	39Ar [fA]	%1s	40Ar [fA]	%1s	40(r)/39(k)	± 2s	Age	± 2s	40Ar(r)	39Ar(k)	K/Ca	± 2s
														(ka)		(%)	(%)
18E17640	1.8	0.0970967	0.915222	8.26865	0.346848	0.132797	7.19573	6.95734	0.17823	27.656	0.257991	-0.0545647	0.0782879	-26.2834	37.7109	-1.37162	1.93778	0.361531	0.00282012
18E17642	1.9	0.0587814	1.37097	6.51575	0.418859	0.0857258	11.0491	5.69211	0.212411	16.9949	0.413551	0.0249738	0.0873085	12.0295	42.0552	0.835833	1.58543	0.375369	0.0035263	40(r)/39(k)	± 2s	Plateau Age	± 2s	MSWD	39Ar(k)	K/Ca	± 2s
18E17643	2	0.0385652	1.88924	5.19123	0.498744	0.0715368	12.712	4.66252	0.256491	11.2606	0.628621	0.0593401	0.0972908	28.5832	46.8631	2.45526	1.29868	0.385929	0.00432949			(ka)			(%,n)
18E17645	2.2	0.0400438	1.79344	5.87826	0.453719	0.0733674	12.5252	5.35096	0.219269	11.6524	0.607649	0.0534376	0.0836814	25.7401	40.3078	2.45221	1.49045	0.391151	0.00394274	0.0717871	0.00612716	34.5787	2.9519	0.259335	98.0622	0.174186	0.0379352
18E17646	2.4	0.0330388	2.14933	5.55414	0.470609	0.0673181	13.6496	5.19052	0.230753	9.67062	0.728999	0.0671184	0.085359	32.3298	41.1157	3.59998	1.44579	0.401573	0.00421015		0.0853519		0.0853676	0.999928	26
18E17648	2.7	0.0404618	1.85247	7.6203	0.3656	0.0934577	9.88307	7.13488	0.163332	11.7768	0.598497	0.0595642	0.0652031	28.6911	31.4071	3.60617	1.98738	0.402332	0.00322245		Full External Error		3.05337	1.56569	2σ Confidence Limit
18E17649	3	0.0403989	1.8662	8.35459	0.360625	0.103154	9.24955	8.05774	0.152308	11.8399	0.595667	0.0700923	0.0580447	33.7623	27.9589	4.76703	2.24448	0.414445	0.00324518		Analytical Error		2.95133	1	Error Magnification
18E17651	3.5	0.0471591	1.60076	11.5298	0.302878	0.13478	6.95833	11.2262	0.118795	13.9389	0.505197	0.0817818	0.0417069	39.3929	20.0893	6.58224	3.12706	0.418402	0.00272272
18E17652	4	0.0552835	1.4128	15.1275	0.262344	0.18803	4.82704	15.0327	0.100955	16.2271	0.436612	0.0725559	0.0321458	34.949	15.4839	6.71718	4.18743	0.42703	0.00240095
18E17654	4.5	0.0583088	1.307	18.0951	0.251684	0.222591	4.22917	18.2103	0.0907664	17.181	0.410189	0.0761066	0.0259376	36.6593	12.4936	8.06146	5.07262	0.432462	0.00231428
18E17655	5	0.0577912	1.36457	20.3371	0.250268	0.245759	3.79824	20.483	0.0848991	17.0825	0.41189	0.0790032	0.0237888	38.0545	11.4585	9.46696	5.70571	0.43281	0.00228778
18E17656	5.6	0.0576588	1.27745	22.3006	0.242061	0.256746	3.73929	21.922	0.083143	16.737	0.420826	0.0669513	0.0208907	32.2493	10.0626	8.76352	6.10645	0.422424	0.00216247
18E17658	6.2	0.0596856	1.29646	25.3285	0.239707	0.276737	3.27364	23.7845	0.0825615	17.3775	0.405896	0.073587	0.0201421	35.4456	9.70201	10.065	6.62506	0.403512	0.00204618
18E17659	6.8	0.0596266	1.32011	28.2761	0.23335	0.306998	3.08262	24.9003	0.0796752	17.241	0.409808	0.0749417	0.0195473	36.0982	9.41551	10.8156	6.93553	0.378388	0.00186619
18E17661	7.4	0.0737977	1.12428	36.1862	0.229741	0.342543	2.7714	28.9465	0.0779601	21.0487	0.334132	0.0730998	0.0176472	35.211	8.50026	10.0447	8.06193	0.343694	0.00166781
18E17662	8.2	0.0642267	1.20788	31.5927	0.231774	0.280979	3.23337	23.0919	0.0836046	18.0325	0.390828	0.0677405	0.0208003	32.6295	10.0191	8.66706	6.43088	0.314023	0.00154762
18E17664	9.1	0.0696781	1.16936	37.3151	0.227778	0.302954	3.07243	23.9774	0.0801202	19.3879	0.363384	0.0736419	0.0209588	35.4721	10.0954	9.09833	6.67666	0.276027	0.00133314
18E17665	10.1	0.0608406	1.25132	32.0271	0.231716	0.218497	4.26377	18.07	0.0897873	16.4767	0.42962	0.0579211	0.026146	27.8997	12.594	6.34499	5.03101	0.242334	0.0012046
18E17667	11.2	0.0770165	1.06525	40.7614	0.226641	0.254678	3.75979	19.5666	0.089151	20.8401	0.341975	0.0678371	0.0258814	32.676	12.4665	6.36066	5.4466	0.206136	0.00100426
18E17668	12.3	0.0657782	1.17468	34.2642	0.230598	0.197855	4.70452	14.2732	0.103539	17.9125	0.393912	0.0844413	0.0335572	40.6739	16.1638	6.71816	3.97232	0.178846	0.000904412
18E17670	13.5	0.0614503	1.24119	30.0488	0.232211	0.159308	6.09662	11.0629	0.119076	16.5397	0.427057	0.0701565	0.0427929	33.7932	20.6125	4.68437	3.07825	0.158035	0.000825139
18E17671	14.8	0.0713176	1.11206	29.859	0.233716	0.14128	6.63957	9.89464	0.133982	19.3649	0.36612	0.0678078	0.0496076	32.6619	23.895	3.45797	2.75264	0.142216	0.000766639
18E17673	15.9	0.0696117	1.13619	26.4729	0.23787	0.116043	8.32865	8.01927	0.157779	19.0482	0.368134	0.0734326	0.0610053	35.3713	29.3849	3.08495	2.23051	0.129981	0.000742538
18E17674	17	0.0653104	1.2053	22.6876	0.244431	0.0997231	9.23974	6.40112	0.187563	17.9414	0.39443	0.0705446	0.0761606	33.9802	36.685	2.51116	1.78015	0.121045	0.000746532
18E17676	18.2	0.0647357	1.21341	19.9036	0.248821	0.0794721	11.5069	5.23983	0.231012	18.0749	0.393056	0.101795	0.092901	49.0329	44.7481	2.9438	1.45696	0.112926	0.000767713
18E17677	20.3	0.0945034	0.873426	25.2585	0.239953	0.096722	9.74868	6.14569	0.196395	26.185	0.270519	0.0445516	0.0828976	21.4598	39.9303	1.04287	1.7085	0.104348	0.000647829
18E17679	22.3	0.0946409	0.912727	24.7964	0.239923	0.0894144	10.6276	5.84132	0.208542	26.6701	0.265861	0.116859	0.0909777	56.2888	43.8215	2.55248	1.62374	0.101019	0.000643036

## Sheet: Table S2
Table S2. Results of elemental and isotopic analyses for the dacitic lavas from the Rishiri Volcano.
No.	1	2	3	4	5	6	7	8	9	10	11	12	13	14	15	16	17	18	19	20	21	22	23	24	25	26	27	28	29	30	31	32	33	34	35
Sample	AF-3	AF-6	AF-101	AF-102	AF-103	AF-106	AF-107	OC-5	OC-8	OC-9	OC-10	KT-21	KT-29	KT-30	OS-2	Af-5	Af-6	Or-9	Or-10	Y-1	Y-2A	Y-3	Y-8	Y-9	Y-19	Y-26	Af-1B	Af-4B	Af-7B	Af-9	Ho-5	Kr-4	Kr-7	Kr-8	Kr-18
Type	Dacite	Dacite	Dacite	Dacite	Dacite	Dacite	Dacite	Dacite	Dacite	Dacite	Dacite	Dacite	Dacite	Dacite	Dacite	Dacite	Dacite	Dacite	Dacite	Dacite	Dacite	Dacite	Dacite	Dacite	Dacite	Dacite	Andesite	Andesite	Andesite	Andesite	Andesite	Andesite	Andesite	Andesite	Andesite
Latitude (°N)	45°10'58"	45°10'56"	Boulder	Boulder	Boulder	Boulder	Boulder	45°11'55"	45°11'49"	45°11'53"	45°11'51"	45°11'2"	45°11'0"	45°11'0"	45°10'46"	45°10'55.4"	45°10'58"	45°10'50"	45°10'50"	45°11'53"	45°11'52"	45°11'52"	45°11'53"	45°11'49"	45°11'53"	45°11'49"	45°10'44"	45°10'53"	45°10'55"	45°11'02"	45°09'46"	45°11'01"	45°11'03"	45°11'03"	45°10'59"
Longitude (°E)	141°16'14"	141°16'22"	Boulder	Boulder	Boulder	Boulder	Boulder	141°16'15"	141°16'7"	141°16'12"	141°16'10"	141°13'23"	141°13'4"	141°13'4"	141°14'30"	141°16'47"	141°16'15"	141°14'29"	141°14'29"	141°16'13"	141°16'12"	141°16'12"	141°16'13"	141°16'07"	141°16'13"	141°16'07"	141°16'52"	141°16'21"	141°16'12"	141°15'58"	141°15'57"	141°13'26"	141°13'07"	141°13'07"	141°11'38"
Laboratory	Hokkaido	Hokkaido	Hokkaido	Hokkaido	Hokkaido	Hokkaido	Hokkaido	Hokkaido	Hokkaido	Hokkaido	Hokkaido	Hokkaido	Hokkaido	Hokkaido	Hokkaido	Okayama	Okayama	Okayama	Okayama	Okayama	Okayama	Okayama	Okayama	Okayama	Okayama	Okayama	Okayama	Okayama	Okayama	Okayama	Okayama	Okayama	Okayama	Okayama	Okayama
Major elements (wt. %)
SiO2	64.5	64.96	64.66	64.67	64.01	64.48	64.88	64.54	64.98	64.8	63.92	64	63.85	64.23	65.37	64.54	64.39	64.39	64.36	64.35	64.62	64.11	64.89	64.46	64.29	64.71	59.67	57.98	57.59	62.23	59.58	59.5	59.89	61.25	60.4
TiO2	0.47	0.48	0.49	0.48	0.49	0.49	0.48	0.48	0.48	0.48	0.48	0.52	0.52	0.52	0.48	0.48	0.48	0.47	0.47	0.48	0.48	0.47	0.48	0.48	0.48	0.48	0.82	0.85	0.86	0.68	0.79	0.8	0.76	0.7	0.77
Al2O3	17.13	17.15	16.95	17.17	16.81	17.03	17.14	17.08	17.15	17.18	16.93	17.71	17.35	17.13	17.14	17.08	17.01	16.89	16.89	16.91	16.99	16.91	17.09	17.1	16.91	17.04	17.98	17.74	17.86	17.39	17.51	17.56	17.66	16.87	17.77
Fe2O3*	4.13	4.14	4.31	4.2	4.19	4.13	4.17	4.12	4.14	4.1	4.16	4.26	4.53	4.32	4.08	4.19	4.21	4.16	4	4.21	4.29	4.15	4.18	4.19	4.23	4.23	6.13	6.71	6.7	5.21	6.04	6.23	5.8	5.44	5.75
MnO	0.08	0.08	0.09	0.09	0.09	0.09	0.09	0.09	0.08	0.08	0.08	0.08	0.09	0.09	0.08	0.08	0.08	0.08	0.08	0.09	0.09	0.08	0.08	0.08	0.09	0.08	0.11	0.13	0.13	0.1	0.11	0.12	0.11	0.1	0.11
MgO	2.39	2.42	2.54	2.45	2.41	2.31	2.41	2.35	2.42	2.36	2.38	2.4	2.67	2.46	2.34	2.31	2.39	2.35	2.42	2.35	2.49	2.31	2.33	2.41	2.38	2.4	3.5	3.64	3.57	2.66	3.47	3.58	3.22	2.9	3.1
CaO	5.47	5.42	5.38	5.47	5.42	5.42	5.39	5.42	5.4	5.35	5.45	5.51	5.63	5.54	5.36	5.38	5.5	5.37	5.28	5.38	5.47	5.39	5.46	5.47	5.42	5.45	6.65	6.74	6.89	5.89	6.45	6.67	6.27	5.52	6.26
Na2O	4.35	4.33	4.28	4.35	4.31	4.37	4.34	4.38	4.33	4.31	4.34	4.12	4.15	4.17	4.31	4.25	4.31	4.19	4.13	4.27	4.25	4.27	4.29	4.3	4.26	4.24	4.29	4.29	4.34	4.25	4.23	4.23	4.25	4	4.23
K2O	1.23	1.22	1.22	1.22	1.24	1.25	1.24	1.25	1.23	1.25	1.24	1.1	1.11	1.17	1.26	1.24	1.22	1.24	1.2	1.25	1.22	1.25	1.25	1.24	1.24	1.23	1.23	1.18	1.16	1.35	1.28	1.18	1.26	1.22	1.27
P2O5	0.2	0.2	0.2	0.2	0.2	0.2	0.2	0.2	0.2	0.2	0.19	0.12	0.17	0.18	0.2	0.18	0.19	0.17	0.12	0.18	0.18	0.18	0.18	0.18	0.18	0.18	0.26	0.3	0.3	0.22	0.27	0.25	0.26	0.27	0.27
total	99.95	100.41	100.96	101.14	100.02	100.62	101.19	100.75	100.42	100.11	99.18	100.68	100.94	100.66	101.48	99.75	99.78	99.31	98.96	99.46	100.07	99.13	100.22	99.91	99.46	100.05	100.62	99.54	99.41	99.99	99.73	100.13	99.48	98.29	99.93
LOI	0.16	0.22	0.44	0.51	0.15	0.2	0.32	0.23	0.37	0.38	0.44	1.62	1.63	1.37	0.29	0.32	0.28	0.47	0.69	0.35	0.27	0.35	0.29	0.2	0.27	0.34	-0.06	0.19	0.81	0.13	0.18	0.21	0.43	1.76	0.76
Trace elements (XRF and ICP-MS)
Sc (XRF)	13.2	10.1	12.8	13.7	11.4	11.2	12.8	10.8	12.6	10.5	9.75	11.3	11.8	12.8	11.1
V (XRF)	74.9	74.8	79	76	80.2	74.7	76.3	79.1	72.4	79	73.1	79.7	83.5	82.7	78.4
Cr (XRF)	35.2	34.2	41.7	35.8	35.5	33.9	35.4	34	37.6	33.8	33.1	31.2	32.7	30.7	33.4	25.6	27.5	26.9	27.5	26.9	26.6	24.5	25.5	25.5	25.7	26.5	55.4	40.8	41.3	26	56	56.1	47.4	35.6	37.9
Co (XRF)	15.2	15	15.8	14.7	14.7	14.8	13.6	13.8	14.8	15.6	15.2	15.7	15.7	15.9	13.9
Ni (XRF)	28.4	26.8	30.7	27.9	27.2	26.8	27.9	27.3	27.4	26.8	26.3	27.5	29.6	27.5	27.1	25.5	25.6	25.7	24.6	25.7	39.4	31.4	36.2	35	31.8	36.2	39.1	28.7	26	22	38	35	35.3	28.9	33.4
Li																13.9	13.2	7.53	11.2	11	13.9	12.2	13.6	12.1	15	13.3	13.4	8.97	10.6	11	8.46	8	10.1	11.9	11.5
B																8.46	8.2	8.88	11.5	8.32	8.41	8.06	8.44	7.38	10.2	8.67	8.72	6.11	7.73	9.09	7.37	7.69	9.22	9.32	9.85
Be																1.2	1.17	1.21	1.21	1.19	1.26	1.28	1.18	1.16	1.15	1.27	1.24	1.33	1.51	1.25	1.34	1.4	1.29	1.36	1.27
Rb	31.5			30.9				30.1			30.9	22.5			30.4	32.5	31	31.8	30.5	32.5	32.9	33.8	31.9	30.3	31.6	32.4	26.7	26.6	26.8	30.9	30	27.3	29.9	30.6	30.3
Sr	597			580				580			581	532			569	588	604	573	577	588	600	596	583	578	579	595	559	598	623	527	556	601	527	531	535
Y	11.8			11.6				11.3			11.5	10.8			11.7	11.7	11.8	11.8	10.5	11.9	12.1	12.1	12	11.3	12	11.7	18.1	19.8	20.7	17	19.1	18.8	17.3	18.7	17.6
Zr	143			140				150			142	145			153	148	151	147	144	148	145	149	150	148	151	145	155	154	163	168	166	162	169	168	173
Nb	6.68			6.6				6.65			6.67	6.31			6.9	6.49	6.5	6.5	6.5	6.38	6.36	6.36	6.41	6.43	6.53	6.36	6.43	6.32	6.5	6.99	6.43	6.34	6.88	6.69	6.82
Cs	0.81			0.84				0.68			0.76	1.1			0.84	0.76	0.81	0.83	0.97	0.8	0.8	0.74	0.83	0.71	1.11	0.77	1.86	0.61	1.29	0.82	0.62	0.63	1.23	1.42	1.48
Ba	374			376				376			370	323			383	384	375	381	384	383	377	384	376	369	380	379	309	310	314	351	310	306	311	338	317
La	21.6			21				20.8			20.8	18.2			21.4	20.9	21.5	21.5	19.1	21.5	21.3	21.6	21.6	20.5	20.9	21.5	19.5	18.9	19.6	21.1	19.2	18.8	19.4	21.2	20.2
Ce	38.5			37.9				41.2			37.8	37.2			42.6	38.2	38.3	38.7	32.6	38.4	38.9	39.1	38.4	37.6	38.2	38.8	39.9	39.2	41.3	40.3	39.5	39.7	39	42.3	40.2
Pr	4.04			3.99				3.97			3.94	3.57			4.02	4.12	4.12	4.1	3.29	4.06	4.04	4.09	4.05	3.91	3.91	4.02	4.46	4.73	4.97	4.41	4.5	4.45	4.62	4.63	4.61
Nd	14.6			14.5				14.6			14.4	13.2			14.6	14.4	14.6	14.6	12	14.9	14.9	15.3	14.5	14.4	14.2	15.4	18.8	19.1	20.4	17.3	18.2	18.7	18.2	18.5	18.4
Sm	2.66			2.63				2.64			2.62	2.51			2.67	2.68	2.71	2.62	2.08	2.73	2.78	2.7	2.71	2.62	2.59	2.74	3.86	4.21	4.27	3.45	3.67	3.96	3.71	3.8	3.72
Eu	0.87			0.86				0.84			0.86	0.82			0.84	0.88	0.89	0.85	0.84	0.87	0.89	0.89	0.87	0.84	0.87	0.85	1.19	1.29	1.33	1.06	1.19	1.31	1.17	1.14	1.19
Gd	2.63			2.62				2.53			2.6	2.42			2.6	2.48	2.58	2.56	2.11	2.51	2.77	2.83	2.47	2.5	2.39	2.71	4.03	4.28	4.26	3.44	3.69	3.89	3.75	3.87	3.75
Tb	0.36			0.36				0.36			0.35	0.35			0.36	0.36	0.35	0.36	0.3	0.38	0.4	0.37	0.37	0.35	0.36	0.36	0.57	0.61	0.64	0.52	0.56	0.58	0.57	0.56	0.56
Dy	2.15			2.15				2.16			2.13	2.18			2.2	2.15	2.16	2.24	1.8	2.25	2.22	2.23	2.19	2.1	2.15	2.15	3.45	3.65	4.08	3.14	3.57	3.7	3.43	3.38	3.37
Ho	0.44			0.43				0.43			0.43	0.44			0.45	0.44	0.44	0.44	0.39	0.45	0.45	0.45	0.43	0.43	0.43	0.46	0.72	0.78	0.8	0.66	0.71	0.77	0.7	0.71	0.7
Er	1.31			1.3				1.31			1.31	1.32			1.33	1.34	1.34	1.29	1.12	1.37	1.34	1.39	1.3	1.3	1.29	1.37	2.07	2.36	2.39	1.96	2.12	2.25	2.1	2.03	2.09
Tm	0.19			0.19				0.2			0.19	0.2			0.2	0.2	0.2	0.2	0.18	0.21	0.21	0.21	0.19	0.19	0.2	0.22	0.3	0.33	0.36	0.3	0.31	0.34	0.31	0.31	0.31
Yb	1.35			1.33				1.36			1.34	1.38			1.39	1.41	1.36	1.38	1.25	1.4	1.44	1.4	1.4	1.36	1.35	1.46	2.11	2.31	2.39	2	2.14	2.27	2.06	2.05	2.08
Lu	0.21			0.21				0.22			0.21	0.21			0.22	0.22	0.21	0.22	0.21	0.22	0.23	0.24	0.22	0.21	0.22	0.24	0.31	0.37	0.37	0.31	0.33	0.35	0.31	0.32	0.31
Hf	3.31			3.28				3.39			3.32	3.35			3.37	3.31	3.3	3.2	3.21	3.27	3.38	3.37	3.3	3.19	3.22	3.4	3.59	3.54	3.54	3.7	3.63	3.61	3.72	3.79	3.72
Ta	0.52			0.51				0.53			0.52	0.52			0.55	0.55	0.53	0.53	0.56	0.53	0.56	0.55	0.53	0.53	0.51	0.57	0.52	0.48	0.46	0.55	0.5	0.5	0.52	0.57	0.52
Pb	5.25			5.52				5.27			5.46	5.54			5.34	5.27	5.59	5.68	6.95	5.47	5.98	6.18	5.82	5.51	5.79	5.87	4.01	3.41	4.8	5.22	4.16	4.71	4.74	5.65	4.85
Th	4.74			4.75				4.81			4.77	4.21			4.8	4.91	4.86	4.99	5.11	5.1	5.14	5.09	4.97	4.79	4.89	5.13	3.47	3.11	3.2	4.4	3.5	3.3	3.75	4.22	3.78
U	1.3			1.29				1.34			1.3	1.21			1.38	1.28	1.33	1.39	1.38	1.42	1.37	1.41	1.35	1.32	1.35	1.38	0.89	0.83	0.89	1.21	0.97	0.98	1.02	1.13	1.01
Isotopes (MC-ICP-MS or TIMS)
87Sr/86Sr	0.703296			0.703296				0.703383			0.703328	0.70332			0.703389					0.70337		0.703397	0.703366	0.703346	0.703352	0.703387	0.703269	0.703266	0.703249	0.703353	0.703293	0.703277	0.703291	0.703315	0.703285
2SE	1.3e-05			5e-06				1.9e-05			1.3e-05	1.7e-05			1.9e-05					7e-06		6e-06	8e-06	9e-06	8e-06	6e-06	7e-06	7e-06	7e-06	6e-06	9e-06	7e-06	7e-06	7e-06	7e-06
143Nd/144Nd	0.512923			0.512926				0.51292			0.512919	0.512917			0.51291					0.512929		0.512927	0.512945	0.512941	0.512942	0.512931	0.512957	0.512969	0.512973	0.512945	0.512968	0.512959	0.512941	0.512948	0.512962
2SE	1.2e-05			1.2e-05				1.1e-05			1.1e-05	8e-06			1.2e-05					6e-06		6e-06	3e-06	4e-06	4e-06	8e-06	7e-06	6e-06	3e-06	5e-06	4e-06	7e-06	7e-06	6e-06	4e-06
206Pb/204Pb		18.5444						18.5449	18.5443			18.5391			18.5469	18.5437	18.5416	18.5467	18.5416	18.5431	18.5439	18.5396	18.544	18.5435	18.5431	18.5441	18.4845	18.4643	18.4672	18.5339	18.4908	18.482	18.4979	18.5042	18.5008
2SE		0.0005						0.0003	0.0006			0.0008			0.0008
207Pb/204Pb		15.5595						15.5595	15.5591			15.5579			15.5591	15.5587	15.5573	15.559	15.5613	15.5582	15.5601	15.5554	15.5587	15.5581	15.5578	15.56	15.5422	15.5435	15.5464	15.559	15.5487	15.55	15.5494	15.554	15.552
2SE		0.0005						0.0003	0.0005			0.0006			0.0007
208Pb/204Pb		38.437						38.4368	38.4358			38.422			38.4377	38.4352	38.4319	38.4375	38.44	38.4334	38.4384	38.4212	38.4347	38.433	38.432	38.4384	38.3483	38.3484	38.3587	38.4255	38.3756	38.3717	38.3834	38.3944	38.3911
2SE		0.0015						0.0009	0.0016			0.002			0.0019
*total Fe given as Fe2O3. Errors on isotope ratios are within-run 2 SE.

## Sheet: Table S3
Table S3. Th and U isotopic compositions and concentrations of the dacite and andesite lavas.
No.	Sample	Type	Th ppm	U ppm	(230Th/232Th)	(238U/232Th)	(234U/238U)	Age corrected
								(232Th/230Th)*
20	Y-1	Dacite	4.80448	1.37191	0.901635	0.866362	0.99879	0.831704
22	Y-3	Dacite	4.61339	1.3316	0.903566	0.87574	1.00119	0.836493
26	Y-26	Dacite	4.60937	1.33465	0.905936	0.878512	0.999428	0.840058
27	Af-1B	Andesite	3.26598	0.928743	0.937941	0.862784	1.0018	0.875664
28	Af-4B	Andesite	2.87915	0.836061	0.938145	0.881036	1.00171	0.881161
29	Af-7B	Andesite	2.99454	0.84618	0.932257	0.85734	1.00194	0.867345
30	Af-9	Andesite	4.21716	1.19402	0.907188	0.859037	0.998272	0.838221
31	Ho-5	Andesite	3.28946	0.952528	0.941692	0.878564	1.0017	0.884739
32	Kr-4	Andesite	2.99754	0.877125	0.937353	0.887803	1.0019	0.882161
33	Kr-7	Andesite	3.55034	1.00761	0.93244	0.861078	1.00177	0.868613
34	Kr-8	Andesite	3.82395	1.09108	0.941036	0.865692	1.00301	0.880211
35	Kr-18	Andesite	3.57241	1.01837	0.932389	0.8649	1.00111	0.869629
*Correcting ages for the dacite and the andesite lavas are 35.5 ka and 34.6 ka, respectively.

## Sheet: Table S4
Table S4. Results of Sr isotopic analyses for plagioclase phenocrysts in the dacitic lavas.
No.	1	2	3	4
Sample	OS-2 pl1	OS-2 pl2	OC-5 pl1	OC-5 pl2
Type	Dacite	Dacite	Dacite	Dacite
87Sr/86Sr	0.703353	0.703354	0.703342	0.703335
2SE	9e-06	1.5e-05	1.2e-05	1.1e-05

## Sheet: Table S5
Table S5. Estimated composition of slab-derived supercritical liquid.
	SCF (ppm)
Rb	435.278
Ba	6317.31
Th	41.9666
U	4.82472
Nb	20.523
Ta	1.19234
La	294.168
Ce	371.114
Pb	62.6719
Pr	-
Sr	8538.46
Nd	162.303
Sm	10.2423
Zr	292.366
Hf	11.8342
Eu	2.07508
Gd	3.78653
Tb	-
Dy	1.3535
Y	10.2136
Ho	-
Er	0.411804
Tm	-
Yb	0.276034
Lu	0.0345223
